# Supplementary material for: Clustering multilayer omics data using MuNCut
Source: BMC Genomics. 2018 Mar 14;19:198. doi: 10.1186/s12864-018-4580-6 (PMC5991460; doi:10.1186/s12864-018-4580-6)
Supplement: Supplementary file 1 — The file SupplementaryFile.xlsx contains detailed MuNCut clustering results for BRCA and CESC data. (XLSX 17 kb) [file 12864_2018_4580_MOESM1_ESM.xlsx]

## Sheet: BRCA
	BRCA	Proteins	GEs	CNAs
	Cluster 1	"ABL1" "ACVRL1" "ANXA7" "ARID1A" "BAK1" "BAX" "BCL2L1" "BECN1" "BIRC2" "BRCA2" "CASP8" "CDH2" "CDH3" "CDK1" "CHEK1" "COPS5" "EIF4E" "ERRFI1" "GSK3A" "IRF1" "MET" "MS4A1" "NOTCH1" "NRAS" "NRG1" "PECAM1" "PGR" "PIK3R1" "PIK3R2" "PRDX1" "RAD51" "RAF1" "RB1" "RPS6KA1" "RPTOR" "SETD2" "SMAD1" "SMAD3" "SMAD4" "SRC" "SRSF1" "STK11" "STMN1" "TIGAR" "TSC1" "WWTR1" "XBP1" "XRCC1" "YAP1" "YBX1" "YWHAB" "YWH…	"ABLIM2" "ACE" "ADAM32" "ADH6" "AGAP7P" "AIM2" "AKR7A2" "ALKBH6" "ANKRD20A2" "ANKRD49" "AP3M1" "ATF7IP" "ATG2A" "ATP2A2" "BCO2" "BMP7" "C18ORF25" "C3P1" "CCL14" "CDC40" "CIITA" "CKM" "COASY" "COL3A1" "COL7A1" "CPM" "CRHR2" "CRYGN" "CSN2" "CSRNP2" "DDOST" "DDR2" "DDX11L1" "DIRAS1" "DNAJC2" "DNAJC27" "DNAJC30" "DPF2" "DPY19L4" "EDA" "EEF1B2" "EFCAB6" "EFEMP2" "ELOVL4" "EPPIN" "EPS8L1" "EREG" "ERF" …	"ABLIM2" "ACCS" "ACTA1" "ADAM5" "ADH6" "ADI1" "AGXT" "AKAP11" "AKR7A2" "ALKBH3" "AMY1A" "AP1S3" "AP3M1" "ARHGAP27" "ARHGEF33" "ATF7IP" "BCL2L1" "BMP7" "C1ORF101" "C20ORF195" "C9ORF153" "CALHM2" "CCDC121" "CCDC153" "CCDC158" "CD151" "CD1A" "CD33" "CD58" "CDC40" "CGA" "CHEK2" "CHN2" "CIITA" "CISH" "CLGN" "CLHC1" "CLPB" "CMTR2" "COA3" "COASY" "COG8" "COL1A2" "COLCA1" "COX6A2" "CPLX1" "CPM" "CPNE1" "…
	Cluster 2	"ADAR" "ASNS" "ATM" "BAP1" "BRAF" "BRD4" "CASP3" "CASP7" "CCNB1" "CCNE1" "CCNE2" "CDH1" "CHEK2" "CTNNB1" "DIABLO" "DVL3" "EEF2" "EGFR" "EIF4EBP1" "EIF4G1" "ERCC1" "ERCC5" "ETS1" "FOXM1" "G6PD" "GAPDH" "GSK3B" "JAK2" "MAPK1" "MSH2" "MSH6" "MTOR" "NF2" "PARP1" "PCNA" "PRKAA1" "PRKCA" "PTEN" "PXN" "RAD50" "RBM15" "RICTOR" "RPS6" "RPS6KB1" "SCD" "SNAI1" "SQSTM1" "SYK" "TFRC" "TGM2" "TP53" "TP53BP1" "…	"ACIN1" "ADH7" "AEBP1" "AGXT" "ANKRD30A" "ANKS6" "AOC3" "AP1S3" "ARHGAP6" "ARMC2" "ASB16" "ATF7" "BDH1" "BNIP3" "BRICD5" "BVES" "C10ORF128" "C14ORF2" "C1ORF101" "C1QBP" "C2CD3" "C2CD4A" "C6ORF47" "CALHM2" "CAMK2N1" "CCDC173" "CCNB1IP1" "CEP290" "CHEK2" "CLCN3" "CLHC1" "CLPB" "COA3" "COPZ2" "COX6A1" "CTXN1" "CUEDC2" "CWC15" "CXCL9" "DCN" "DET1" "DHX16" "DIO3OS" "DNA2" "DNAJC24" "DPY30" "DRD3" "ELA…	"ACE" "ADAMTS13" "ADCY5" "ADH7" "AKT1S1" "ALKBH5" "ALKBH6" "AMD1" "ANKRD30A" "ANKS6" "ANP32B" "AOC3" "ARHGEF40" "ATG2A" "ATP2A2" "ATP4B" "ATXN10" "BCAR4" "BCL2L15" "BCL6" "BID" "BMI1" "BRICD5" "BTBD2" "C10ORF128" "C14ORF2" "C1ORF94" "C2ORF42" "C5ORF28" "CALM3" "CAMK2N1" "CAMLG" "CCDC112" "CCDC178" "CCL14" "CDS2" "CDV3" "CELA2B" "CENPVP1" "CFH" "CHST11" "CHSY1" "CHUK" "CINP" "CKM" "CNNM2" "CNTN3" …
	Cluster 3	"ACACA" "AKT1" "AKT2" "AKT3" "ANXA1" "AR" "ARAF" "BCL2" "BCL2A1" "BCL2L11" "BID" "CAV1" "CCND1" "CDKN1A" "CDKN1B" "CDKN2A" "CLDN7" "COG3" "COL6A1" "DIRAS3" "DPP4" "EEF2K" "EPPK1" "ERBB2" "ERBB3" "ESR1" "FASN" "FN1" "FOXO3" "GAB2" "GATA3" "HSPA1A" "IGFBP2" "INPP4B" "IRS1" "ITGA2" "KDR" "KIT" "LCK" "MAP2K1" "MAPK14" "MAPK9" "MRE11A" "MYC" "MYH11" "PARK7" "PDCD4" "PDK1" "PEA15" "PIK3CA" "PREX1" "RAB…	"ACAP1" "ACOT13" "ACOT2" "ACOT8" "ADAM22" "ADAM5" "ADCY5" "AKAP11" "AKAP13" "ALKBH5" "AMY1A" "ARHGAP39" "ARHGEF40" "ATP2B1" "ATXN2" "BCL6" "BDH2" "BID" "BMI1" "BRPF1" "BRS3" "C12ORF43" "C1QTNF7" "C1S" "C20ORF195" "C4B" "C8G" "CACNG1" "CALM3" "CCDC158" "CCDC178" "CD151" "CD33" "CD58" "CDV3" "CENPVP1" "CES2" "CFAP126" "CFH" "CGA" "CHST11" "CHSY1" "CINP" "CNNM2" "CNTN3" "COLCA1" "COX6A2" "COX7C" "CP…	"ACAP1" "ACIN1" "ACOT13" "ACOT2" "ACOT8" "ADAM22" "ADAM32" "AEBP1" "AGAP7P" "AIM2" "AKAP13" "ANKRD20A2" "ANKRD49" "ARHGAP39" "ARHGAP6" "ARHGEF28" "ARMC2" "ASB16" "ATF7" "ATP2B1" "BNIP3" "BRPF1" "BRS3" "BVES" "C12ORF43" "C18ORF25" "C1QBP" "C1QTNF7" "C1S" "C2CD3" "C2CD4A" "C3ORF30" "C3P1" "C4B" "C4ORF48" "C6ORF47" "C8G" "CACNG1" "CASP9" "CATSPER2P1" "CCDC173" "CCL23" "CCNB1IP1" "CD109" "CD28" "CDH1…

## Sheet: CESC
CESC	Proteins	GEs	CNAs
Cluster 1	"ACVRL1" "BAX" "BCL2L1" "BRCA2" "CCND1" "CDH2" "CDKN1A" "CDKN1B" "COL6A1" "DIRAS3" "ERRFI1" "ETS1" "FN1" "FOXO3" "GAPDH" "HSPA1A" "INPP4B" "ITGA2" "KIT" "LCK" "MAPK14" "MRE11A" "MYC" "NRAS" "NRG1" "PARK7" "PCNA" "PEA15" "PECAM1" "PRDX1" "PREX1" "PRKAA1" "RAB11A" "RAB11B" "RAD51" "SMAD3" "SMAD4" "STK11" "STMN1" "TGM2" "TIGAR" "TP53" "WWTR1" "YWHAB" "YWHAZ"	"AATF" "AMER3" "APOBEC3G" "ARL2BPP3" "ATP5H" "BCL11B" "BLOC1S3" "BMS1P5" "BTBD6" "C17ORF47" "C9" "CA7" "CASP7" "CBX8" "CCDC191" "CCNF" "CD6" "CDA" "CDC42EP1" "CDCA8" "CDRT15" "CENPJ" "CH25H" "CNBP" "CNIH3" "CNPY4" "COL5A2" "COPS7A" "CPN2" "CR2" "CRLS1" "CRMP1" "CTBP1" "CWH43" "CYP2AB1P" "DNAJC15" "DNAJC16" "DPF1" "DTX1" "ECI1" "EFCAB2" "EFHC2" "ELAC2" "FAM124A" "FAM161B" "FAM26E" "FAM90A26" "FDX1…	"AATF" "ADAP1" "ADCY6" "ALK" "APEX1" "ARHGAP11B" "ARID1B" "ARID2" "ATP13A2" "ATP5G3" "BNIP3P1" "BOLA2B" "BTBD6" "C11ORF70" "C17ORF96" "C1ORF174" "C20ORF24" "C4ORF45" "C5ORF64" "C7ORF71" "CA5A" "CACNA1S" "CBX8" "CCDC157" "CCDC191" "CCDC74B" "CCDC89" "CCNF" "CD1E" "CD83" "CDA" "CDADC1" "CDH8" "CDK17" "CENPJ" "CHURC1" "CLDN19" "CNPY4" "CNTNAP5" "COL6A3" "COL9A3" "COMMD10" "CPO" "CRYGB" "CSMD1" "CTBP…
Cluster 2	"ADAR" "ANXA7" "AR" "BAK1" "BECN1" "BID" "BIRC2" "CCNE2" "CDH3" "CDK1" "CTNNB1" "DVL3" "EEF2" "EIF4E" "EIF4EBP1" "ERCC1" "GSK3A" "GSK3B" "IRS1" "KDR" "MAP2K1" "MAPK1" "MAPK9" "MS4A1" "NF2" "PDK1" "PGR" "PIK3CA" "PIK3R1" "PRKCA" "RAD50" "RAF1" "RPS6KA1" "RPTOR" "SCD" "SMAD1" "SRC" "TSC1" "TTF1" "XBP1" "XRCC1" "YBX1" "YWHAE"	"ABHD10" "ADAMTSL5" "ADAP1" "AGPAT3" "ARFGEF1" "ARHGAP40" "ARHGAP8" "B3GALNT2" "BEST1" "BIVM" "C11ORF52" "C17ORF75" "C17ORF96" "C1ORF159" "C1ORF174" "C7ORF71" "CCDC89" "CCL3" "CD83" "CDADC1" "CDH8" "CDK17" "CENPB" "CEP164P1" "CLDN19" "COMP" "CPNE4" "CPNE5" "CPO" "CSE1L" "CXXC4" "DBR1" "DHPS" "DIDO1" "DNAJC10" "DNAJC13" "DNAJC18" "EFTUD1P1" "EIF4B" "ELMSAN1" "ENPP1" "F8A3" "FAM129C" "FAM175A" "FBX…	"ABCB1" "ACTC1" "ACTG2" "ADAM23" "ADRA2B" "AGBL1" "AGPAT3" "APP" "ARHGAP40" "ARHGAP8" "ATP5G1" "ATP5H" "ATP6V1B1" "BCL11B" "BEST1" "BMS1P5" "C1ORF115" "C1ORF159" "C4ORF27" "C5ORF30" "C9" "C9ORF142" "CA7" "CACNG3" "CCDC126" "CCL7" "CD200R1L" "CD2AP" "CD6" "CDC42EP1" "CENPB" "CEP164P1" "CGB2" "CH25H" "CHCHD10" "CHRNA4" "CMTM6" "COPS7A" "CPN2" "CR2" "CRIP1" "CRNN" "CSE1L" "CSPG4P5" "CXXC4" "CYP2AB1P…
Cluster 3	"ACACA" "AKT1" "AKT2" "AKT3" "ANXA1" "ASNS" "ATM" "BAP1" "BCL2" "BCL2L11" "BRAF" "CASP7" "CAV1" "CCNB1" "CCNE1" "CDH1" "CHEK1" "CHEK2" "CLDN7" "EEF2K" "EGFR" "EIF4G1" "ERBB2" "ERBB3" "ESR1" "FASN" "FOXM1" "G6PD" "GAB2" "GATA3" "IGFBP2" "MSH2" "MSH6" "MTOR" "MYH11" "NOTCH1" "PDCD4" "PTEN" "PXN" "RAB25" "RBM15" "RICTOR" "RPS6" "RPS6KB1" "SERPINE1" "SQSTM1" "SRSF1" "STAT5A" "SYK" "TFRC" "TP53BP1" "T…	"AASDH" "ACE2" "ACTG2" "ADAM15" "ADAM23" "ADCY2" "ADRA2B" "ALK" "APEX1" "APP" "ARID1B" "ARL8A" "ASB15" "ATP13A2" "ATP6V1B1" "BARHL1" "BNIP3P1" "BOLA1" "BOLA2B" "C19ORF52" "C1ORF115" "C20ORF24" "C4ORF45" "C5ORF30" "C9ORF142" "CALCOCO2" "CBX5" "CCDC126" "CCDC157" "CCDC74B" "CD2AP" "CERCAM" "CFHR3" "CGB2" "CHRNA4" "CLDN5" "COMMD10" "CSMD1" "CSPG4P5" "CXCL3" "DCP1B" "DCTN3" "DDX52" "DHRS12" "DNAJC12"…	"AASDH" "ABHD10" "ACADS" "ACE2" "ACO2" "ACVR1C" "ADAM15" "ADAMTSL5" "ADCY2" "ADGB" "AK2" "ALKBH2" "AMER3" "ANO8" "APOBEC3G" "ARFGEF1" "ARL2BPP3" "ARL8A" "ASB15" "B3GALNT2" "BARHL1" "BIVM" "BLOC1S3" "BMP3" "BOLA1" "BPIFB2" "C11ORF52" "C17ORF47" "C17ORF75" "C19ORF52" "C1QL2" "CALCOCO2" "CASP7" "CBX5" "CCDC124" "CCDC14" "CCL3" "CDCA8" "CDH17" "CDRT15" "CERCAM" "CFAP53" "CFHR3" "CGN" "CHEK2P2" "CLDN5…
